# Supplementary material for: The evolutionary history and global spatio-temporal dynamics of potato virus Y
Source: Virus Evol. 2020 Nov 21;6(2):veaa056. doi: 10.1093/ve/veaa056 (PMC7724251; doi:10.1093/ve/veaa056)
Supplement: veaa056_Supplementary_Data [file veaa056_supplementary_data.zip]

Archive with 12 entries (12 files):
- suppl_data/Fig.S1_R1.pdf
- suppl_data/Fig.S2_R1.pdf
- suppl_data/Fig.S3_R1.pdf
- suppl_data/Fig.S4_R1.pdf
- suppl_data/Fig.S5_R1.pdf
- suppl_data/Fig.S6_R1.pdf
- suppl_data/Table_S1_R1.xlsx
- suppl_data/Table_S2_RF.xlsx
- suppl_data/Table_S3_R1.docx
- suppl_data/Table_S4_RF.docx
- suppl_data/Table_S5_RF.docx
- suppl_data/Table_S6_RF.docx
