# Supplementary material for: The evolutionary history and global spatio-temporal dynamics of potato virus Y
Source: Virus Evol. 2020 Nov 21;6(2):veaa056. doi: 10.1093/ve/veaa056 (PMC7724251; doi:10.1093/ve/veaa056)
Supplement: veaa056_Supplementary_Data [file veaa056_supplementary_data.zip › suppl_data/Table_S1_R1.xlsx]

## Sheet: Table_S1
Table S1 Isolates of potato virus Y collected in this study
No.	Isolate Name	Country	Host Orgin	Collect Year	Accession No.
P001	ATL1	Australia	Solanum tuberosum	2012	KP691317
P002	BL	Australia	Solanum tuberosum	2003	KP691318
P003	CN1	Australia	Solanum lycopersicum	2006	KP691320
P004	DEL3	Australia	Solanum tuberosum	2011	KP691325
P005	KIP1	Australia	Solanum tuberosum	2008	KP691329
P006	16-2	Bangladesh	Solanum tuberosum	2015-11-01	MF622198
P007	17-1	Bangladesh	Solanum tuberosum	2015-11-01	MF622199
P008	17-2	Bangladesh	Solanum tuberosum	2015-11-01	MF622200
P009	17-3	Bangladesh	Solanum tuberosum	2015-11-01	MF622201
P010	17-5	Bangladesh	Solanum tuberosum	2015-11-01	MF622202
P011	GBVC_PVY_37 NTN	Belgium	Solanum tuberosum	2010	JQ969033
P012	GBVC_PVY_15 NTN	Belgium	Solanum tuberosum	2010	JQ969034
P013	GBVC_PVY_3 NTN	Belgium	Solanum tuberosum	2010	JQ969035
P014	GBVC _PVY_10 N	Belgium	Solanum tuberosum	2010	JQ969036
P015	GBVC_PVY_26 N_Wi	Belgium	Solanum tuberosum	2010	JQ969039
P016	GBVC_PVY_23 N_Wi	Belgium	Solanum tuberosum	2010	JQ969040
P017	GBVC_PVY_34 N_Wi	Belgium	Solanum tuberosum	2010	JQ969041
P018	GBVC _PVY_9 NTN	Belgium	Solanum tuberosum	2010	JQ969037
P019	PVY-MON	Brazil	Solanum tuberosum	2011	JF928458
P020	PVY-AGA	Brazil	Solanum tuberosum	2011	JF928459
P021	PVY-AST	Brazil	Solanum tuberosum	2011	JF928460
P022	YO-ANT25	Brazil	Solanum tuberosum	1985	JQ924285
P023	MAF-VOY	Brazil	Solanum tuberosum	2009	JQ924286
P024	ALF-VI	Brazil	Solanum tuberosum	2007	JQ924287
P025	SGS-AG	Brazil	Solanum tuberosum	2007	JQ924288
P026	Tu 660	Canada	Solanum tuberosum	2002	AY166866
P027	N-Jg	Canada	Solanum tuberosum	2002	AY166867
P028	N:O-Mb112	Canada	Solanum tuberosum	2004	AY745491
P029	N:O-L56	Canada	Solanum tuberosum	2004	AY745492
P030	FL	Canada	Solanum tuberosum	2007	HM367075
P031	RB	Canada	Solanum tuberosum	2010	HM367076
P032	PVYO-139	Canada	Solanum tuberosum	1997	U09509
P033	HN2	China	Solanum tuberosum	2007-04-15	GQ200836
P034	HN1	China	Solanum tuberosum	2007-04-15	HQ631374
P035	ME162	China	Kalimeris indica	2012-04-05	JQ971975
P036	9703-3-1	China	Nicotiana tabacum	2011	KC296432
P037	9703-5-1	China	Nicotiana tabacum	2011	KC296433
P038	1101	China	Nicotiana tabacum	2011	KC296434
P039	1103	China	Nicotiana tabacum	2011	KC296435
P040	1104	China	Nicotiana tabacum	2011	KC296436
P041	1105	China	Nicotiana tabacum	2011	KC296437
P042	1106	China	Nicotiana tabacum	2011	KC296438
P043	1107	China	Nicotiana tabacum	2011	KC296439
P044	1108	China	Nicotiana tabacum	2011	KC296440
P045	9703-4-1	China	Nicotiana tabacum	2011	KC296441
P046	HLJ-C-44	China	Solanum tuberosum	2011-07-20	KU569326
P047	HLJ-6-1	China	Solanum tuberosum	2012-06-07	KX688597
P048	HLJ-9-4	China	Solanum tuberosum	2012-07-25	KX688598
P049	HLJ-30-2	China	Solanum tuberosum	2012-08-05	KX688599
P050	HLJ-C-429	China	Solanum tuberosum	2011-08-23	KX688600
P051	INM-W-369-12	China	Solanum tuberosum	2012-07-21	KX688601
P052	SC-1-1-2	China	Solanum tuberosum	2013-06-04	KX688602
P053	PVY-CJ	China	Nicotiana tabacum	2016	KY800342
P054	ZT5	China	Nicotiana tabacum	2005	MF960848
P055	PVYN	China	Nicotiana tabacum	2015-09-01	MG591487
P056	SW	China	Solanum tuberosum	2016-03-08	KY983389
P057	TC	China	Solanum tuberosum	2016-03-08	MF033142
P058	BHC	China	Solanum tuberosum	2016-03-08	MF033143
P059	HLJ26	China	Solanum tuberosum	2012-08-23	MF134425
P060	GF_YL20	China	Solanum tuberosum	2011-08-13	KJ634023
P061	ShX14	China	Solanum tuberosum	2011-08-13	KJ634024
P062	CF_YL21	China	Solanum tuberosum	2011-08-13	KJ801915
P063	La Union	Colombia	Solanum tuberosum	2015	KR149260
P064	mar7	Colombia	Solanum lycopersicum	2015	KR270797
P065	VarA	Colombia	Solanum lycopersicum	2015	KT290511
P066	VarB	Colombia	Solanum lycopersicum	2015	KT290512
P067	Yarumal	Colombia	Solanum tuberosum	2015	KT336551
P068	Yarumal_varB	Colombia	Solanum tuberosum	2015	KT336552
P069	LaUnionT	Colombia	Solanum tuberosum	2015-03-01	KX531041
P070	Capira	Colombia	Solanum tuberosum	2015-03-01	KX756672
P071	PVY_physalis	Colombia	Physalis peruviana	2016-08-01	KY711363
P072	O Diacol Capiro	Colombia	Solanum tuberosum	2016-08-01	MF176826
P073	NTN Diacol Capiro	Colombia	Solanum tuberosum	2016-08-01	MF176827
P074	N Diacol Capiro	Colombia	Solanum tuberosum	2016-08-01	MF176828
P075	Egypt11	Egypt	Solanum tuberosum	2014	KY863548
P076	Egypt7	Egypt	Solanum tuberosum	2014	KY863549
P077	Egypt24	Egypt	Solanum tuberosum	2014	KY863550
P078	Egypt35	Egypt	Solanum tuberosum	2014	KY863551
P079	Son41	France	Solanum nigrum	2002	AJ439544
P080	Adgen	France	Solanum tuberosum	2005	AJ890348
P081	PVYn	France	Solanum tuberosum	1989	D00441
P082	FrKV15	France	Solanum tuberosum	2000	HM991454
P083	PVYN-Fr	France	Solanum tuberosum	1988	NC_001616
P084	PVY_N:O_FR	France	Nicotiana tabacum	2014	KY112747
P085	Linda14	Germany	Solanum tuberosum	2013	KY847961
P086	Pondo4	Germany	Solanum tuberosum	2013	KY848023
P087	156	Germany	Solanum tuberosum	2005	AJ889867
P088	156var	Germany	Solanum tuberosum	2005	AJ889868
P089	Linda	Germany	Nicotiana tabacum	2005	AJ890345
P090	Nicola	Germany	Nicotiana tabacum	2005	AJ890346
P091	Satina	Germany	Solanum tuberosum	2005	AJ890347
P092	Wilga 5	Germany	Solanum tuberosum	2005	AJ890350
P093	261-4	Germany	Solanum tuberosum	2005	AM113988
P094	MV99	Germany	Solanum tuberosum	2010	HE608963
P095	MV175	Germany	Solanum tuberosum	2010	HE608964
P096	IUNG-2	Germany	Nicotiana tabacum	2007	JF927750
P097	IUNG-6	Germany	Nicotiana tabacum	2007	JF927754
P098	IUNG-8	Germany	Nicotiana tabacum	2007	JF927756
P099	PVY-kashmir	India	Solanum tuberosum	2016	KY851109
P100	Del-66	India	Solanum tuberosum	2010-01-01	JN034046
P101	PV-1055	Iran	Nicotiana tabacum	2006	KP063211
P102	P36	Israel	Solanum tuberosum	2011	KX184816
P103	F17	Israel	Solanum tuberosum	2014	KX184817
P104	F65	Israel	Solanum tuberosum	2014	KX184818
P105	F89II	Israel	Solanum tuberosum	2011	KX184819
P106	VRN36	Israel	Solanum tuberosum	2015	MH006954
P107	VRN59	Israel	Solanum tuberosum	2015	MH006955
P108	VRE82	Israel	Solanum tuberosum	2015	MH006956
P109	NTND6	Japan	Solanum tuberosum	1995	AB331515
P110	NTNOK105	Japan	Solanum tuberosum	1999	AB331516
P111	NTNHO90	Japan	Solanum tuberosum	1998	AB331517
P112	NTNNN99	Japan	Solanum tuberosum	1997	AB331518
P113	NTNON92	Japan	Solanum tuberosum	1998	AB331519
P114	Eu-12Jp	Japan	Solanum tuberosum	2009	AB702945
P115	NTNHIR3	Japan	Solanum tuberosum	2012	AB711143
P116	NTNKGAM1	Japan	Solanum tuberosum	2012	AB711144
P117	NTNKGAM2	Japan	Solanum tuberosum	2012	AB711145
P118	NTNTK1	Japan	Solanum tuberosum	2012	AB711146
P119	OAO21	Japan	Solanum tuberosum	2012	AB711147
P120	OAO22	Japan	Solanum tuberosum	2012	AB711148
P121	OHO37	Japan	Solanum tuberosum	2012	AB711149
P122	OKUM4	Japan	Solanum tuberosum	2012	AB711150
P123	ONGI3	Japan	Solanum tuberosum	2012	AB711151
P124	ONGOB6	Japan	Solanum tuberosum	2012	AB711152
P125	OH	Japan	Solanum tuberosum	2012	AB714134
P126	T13	Japan	Solanum tuberosum	1989	AB714135
P127	PRI-509	Netherlands	Solanum tuberosum	1938	EU563512
P128	PVY_N:O_NE	Netherlands	Nicotiana tabacum	2014	KY112748
P129	12-94	Poland	Solanum tuberosum	2005	AJ889866
P130	34/01	Poland	Nicotiana tabacum	2005	AJ890342
P131	Gr99	Poland	Nicotiana tabacum	2005	AJ890343
P132	Ditta	Poland	Nicotiana tabacum	2005	AJ890344
P133	LW	Poland	Solanum tuberosum	2005	AJ890349
P134	Wilga	Poland	Solanum tuberosum	2007	EF558545
P135	N Nysa	Poland	Solanum tuberosum	1970	FJ666337
P136	E30	Poland	Nicotiana tabacum	2000	HM991453
P137	09-3a	Poland	Solanum tuberosum	2009	JF795485
P138	IUNG-3	Poland	Nicotiana tabacum	2008	JF927751
P139	IUNG-4	Poland	Nicotiana tabacum	2008	JF927752
P140	IUNG-5	Poland	Nicotiana tabacum	2007	JF927753
P141	IUNG-7	Poland	Nicotiana tabacum	2007	JF927755
P142	IUNG-9	Poland	Nicotiana tabacum	2008	JF927757
P143	IUNG-10	Poland	Nicotiana tabacum	2007	JF927758
P144	IUNG-11	Poland	Nicotiana tabacum	2007	JF927759
P145	IUNG-12	Poland	Nicotiana tabacum	2008	JF927760
P146	IUNG-13	Poland	Nicotiana tabacum	2008	JF927761
P147	IUNG-14	Poland	Nicotiana tabacum	2008	JF927762
P148	IUNG-15	Poland	Nicotiana tabacum	2008	JF927763
P149	PVY-3202	Poland	Solanum tuberosum	1994	KX356068
P150	PVY-3303	Poland	Solanum tuberosum	1999	KX356069
P151	PVY-3411	Poland	Solanum tuberosum	2001	KX356070
P152	PVY_NTN_PO	Poland	Nicotiana tabacum	2014	KY092173
P153	PVY_N-Wi_PO	Poland	Nicotiana tabacum	2014	KY112749
P154	S2	Saudi Arabia	Solanum tuberosum	2014-08-01	KP793715
P155	S9	Saudi Arabia	Solanum tuberosum	2014-08-01	KP793716
P156	PVY_Slovenia	Slovenia	Solanum tuberosum	2007	KM396648
P157	NIB v 151	Slovenia	Solanum tuberosum	2015-01-19	KX856986
P158	NN300_41	South Africa	Solanum tuberosum	2005-07-20	JN936422
P159	SS302_3	South Africa	Solanum tuberosum	2010-01-13	JN936435
P160	SS607_36	South Africa	Solanum tuberosum	2010-02-12	JN936437
P161	JVW-186	South Africa	Capsicum annuum	2010-10-01	KF770835
P162	MOD1	South Africa	Solanum tuberosum	2013	KX710153
P163	SneP3	South Africa	Solanum tuberosum	2013	KX710154
P164	SW01	Switzerland	Solanum tuberosum	2013-08-01	MF405303
P165	SW02	Switzerland	Solanum tuberosum	2014-07-01	MF422609
P166	SW03	Switzerland	Solanum tuberosum	2014-07-01	MF422610
P167	PVY-12	Syria	Solanum tuberosum	2004	AB185833
P168	SYR-NB-16	Syria	Nicotiana tabacum	2002	AB270705
P169	PVY-27	Syria	Solanum tuberosum	2002	AB461450
P170	SYR-II-2-8	Syria	Nicotiana tabacum	2006	AB461451
P171	SYR-II-Be1	Syria	Nicotiana tabacum	2004	AB461452
P172	SYR-II-DrH	Syria	Nicotiana tabacum	2007	AB461453
P173	SYR-III-L4	Syria	Nicotiana tabacum	2004	AB461454
P174	SASA-207	United Kingdom	Solanum tuberosum	2003	AJ584851
P175	SASA-110	United Kingdom	Solanum tuberosum	2003	AJ585195
P176	SCRI-O	United Kingdom	Solanum tuberosum	2003	AJ585196
P177	SCRI-N	United Kingdom	Solanum tuberosum	2003	AJ585197
P178	SASA-61	United Kingdom	Solanum tuberosum	2003	AJ585198
P179	v942490	United Kingdom	Solanum tuberosum	2006	EF016294
P180	11289-1	United Kingdom	Solanum tuberosum	2009	KC614702
P181	11227-2	United Kingdom	Solanum tuberosum	2009	KC634004
P182	11439	United Kingdom	Solanum tuberosum	2011	KC634005
P183	11627-10	United Kingdom	Solanum tuberosum	2009	KC634006
P184	11627-12	United Kingdom	Solanum tuberosum	2009	KC634007
P185	11629-9	United Kingdom	Solanum tuberosum	2009	KC634008
P186	20917029	United Kingdom	Solanum tuberosum	2009	KC634009
P187	CM2	United Kingdom	Solanum tuberosum	1984	KP691319
P188	CRM1	United Kingdom	Solanum tuberosum	1982	KP691321
P189	CRM2	United Kingdom	Solanum tuberosum	1982	KP691322
P190	CRN	United Kingdom	Solanum tuberosum	1982	KP691323
P191	CT	United Kingdom	Solanum tuberosum	1980	KP691324
P192	DS	United Kingdom	Solanum tuberosum	1984	KP691326
P193	KE	United Kingdom	Solanum tuberosum	1943	KP691327
P194	RS	United Kingdom	Solanum tuberosum	1981	KP691330
P195	FERA_150520	United Kingdom	Solanum tuberosum	2016	KY810782
P196	ID_1258	United States	Solanum tuberosum	2006	KY847941
P197	ID11_13_11b	United States	Solanum tuberosum	2004	KY847944
P198	ID11_13_12A	United States	Solanum tuberosum	2004	KY847945
P199	ID12_102IC3	United States	Solanum tuberosum	2012	KY847946
P200	ID12_110Ban1	United States	Solanum tuberosum	2012	KY847947
P201	ID12_401Chf	United States	Solanum tuberosum	2012	KY847949
P202	ID1280	United States	Solanum tuberosum	2006	KY847951
P203	ID26	United States	Solanum tuberosum	2005	KY847955
P204	ID281_O5	United States	Solanum tuberosum	2005	KY847956
P205	ID90	United States	Solanum tuberosum	2006	KY847960
P206	ME_236_120	United States	Solanum tuberosum	2004	KY847962
P207	ME10	United States	Solanum tuberosum	2009	KY847964
P208	ME110032	United States	Solanum tuberosum	2011	KY847971
P209	MI090004	United States	Solanum tuberosum	2009	KY847976
P210	MI110011	United States	Solanum tuberosum	2011	KY847977
P211	MSU_45-384a	United States	Solanum tuberosum	2012	KY847984
P212	MT100006	United States	Solanum tuberosum	2010	KY847986
P213	MT100010	United States	Solanum tuberosum	2010	KY847987
P214	ND100040	United States	Solanum tuberosum	2010	KY847992
P215	ND110037	United States	Solanum tuberosum	2011	KY847993
P216	NY51	United States	Solanum tuberosum	2006	KY848017
P217	OR3	United States	Solanum tuberosum	2005	KY848021
P218	SU2	United States	Solanum tuberosum	2013	KY848024
P219	WA316	United States	Solanum tuberosum	2009	KY848025
P220	WA70	United States	Solanum tuberosum	2005	KY848026
P221	WA9	United States	Solanum tuberosum	2005	KY848027
P222	WI120018	United States	Solanum tuberosum	2012	KY848028
P223	WI120092	United States	Solanum tuberosum	2012	KY848029
P224	WI120127	United States	Solanum tuberosum	2012	KY848030
P225	ID_1005	United States	Solanum tuberosum	2006	KY848046
P226	MN	United States	Nicotiana tabacum	2001	AF463399
P227	423-3	United States	Solanum tuberosum	2005	AY884982
P228	Mont	United States	Solanum tuberosum	2005	AY884983
P229	RRA-1	United States	Solanum tuberosum	2005	AY884984
P230	Alt	United States	Solanum tuberosum	2005	AY884985
P231	PN10A	United States	Solanum tuberosum	2004	DQ008213
P232	OR-1	United States	Solanum tuberosum	2005	DQ157179
P233	NE-11	United States	Solanum tuberosum	2005	DQ157180
P234	NC57	United States	Nicotiana tabacum	2005	DQ309028
P235	PVY-Oz	United States	Solanum tuberosum	2006	EF026074
P236	PB312	United States	Solanum tuberosum	2006	EF026075
P237	PB209	United States	Solanum tuberosum	2006	EF026076
P238	N4	United States	Solanum tuberosum	2008	FJ204164
P239	ID269	United States	Solanum tuberosum	2009	FJ643477
P240	ME173	United States	Solanum tuberosum	2009	FJ643479
P241	N1	United States	Solanum tuberosum	2007	HQ912863
P242	ICIA	United States	Solanum tuberosum	2007	HQ912864
P243	CW	United States	Solanum tuberosum	2000	HQ912865
P244	A95	United States	Solanum tuberosum	2007	HQ912866
P245	ID20	United States	Solanum tuberosum	2006	HQ912867
P246	N3	United States	Solanum tuberosum	2007	HQ912868
P247	ID155	United States	Solanum tuberosum	2007	HQ912869
P248	ID14_2_14a	United States	Solanum tuberosum	2004	HQ912870
P249	ME162	United States	Solanum tuberosum	2007	HQ912872
P250	ME236-77	United States	Solanum tuberosum	2004	HQ912873
P251	LR	United States	Solanum tuberosum	2008	HQ912896
P252	AL100001	United States	Solanum tuberosum	2010	KY847935
P253	CA14	United States	Solanum tuberosum	2005	KY847936
P254	CO11	United States	Solanum tuberosum	2004	KY847937
P255	CO86	United States	Solanum tuberosum	2004	KY847938
P256	ID1_4_32B	United States	Solanum tuberosum	2004	KY847939
P257	ID_1_7_12B	United States	Solanum tuberosum	2004	KY847940
P258	ID1_1_3A	United States	Solanum tuberosum	2004	KY847942
P259	ID1_3_11B	United States	Solanum tuberosum	2004	KY847943
P260	ID12_22RN8	United States	Solanum tuberosum	2012	KY847948
P261	ID125	United States	Solanum tuberosum	2005	KY847950
P262	ID13_148Oth	United States	Solanum tuberosum	2013	KY847952
P263	ID13_610Brw	United States	Solanum tuberosum	2013	KY847953
P264	ID21	United States	Solanum tuberosum	2005	KY847954
P265	ID38	United States	Solanum tuberosum	2005	KY847957
P266	ID50	United States	Solanum tuberosum	2005	KY847958
P267	ID89	United States	Solanum tuberosum	2005	KY847959
P268	ME_236_71	United States	Solanum tuberosum	2004	KY847963
P269	ME100004	United States	Solanum tuberosum	2010	KY847965
P270	ME100007	United States	Solanum tuberosum	2010	KY847966
P271	ME100008	United States	Solanum tuberosum	2010	KY847967
P272	ME100011	United States	Solanum tuberosum	2010	KY847968
P273	ME100031	United States	Solanum tuberosum	2010	KY847969
P274	ME110008	United States	Solanum tuberosum	2011	KY847970
P275	ME200cornell	United States	Solanum tuberosum	2006	KY847972
P276	ME4	United States	Solanum tuberosum	2006	KY847973
P277	ME81	United States	Solanum tuberosum	2006	KY847974
P278	ME9	United States	Solanum tuberosum	2005	KY847975
P279	MN10c_26	United States	Solanum tuberosum	2005	KY847978
P280	MN121	United States	Solanum tuberosum	2006	KY847979
P281	MN13a_39	United States	Solanum tuberosum	2004	KY847980
P282	MN15_G_52	United States	Solanum tuberosum	2004	KY847981
P283	MN21	United States	Solanum tuberosum	2005	KY847982
P284	MN85	United States	Solanum tuberosum	2006	KY847983
P285	MSU_59-383b	United States	Solanum tuberosum	2012	KY847985
P286	MT100017	United States	Solanum tuberosum	2010	KY847988
P287	MT29	United States	Solanum tuberosum	2004	KY847989
P288	MT52	United States	Solanum tuberosum	2005	KY847990
P289	MT63	United States	Solanum tuberosum	2004	KY847991
P290	ND121	United States	Solanum tuberosum	2004	KY847994
P291	ND18	United States	Solanum tuberosum	2005	KY847995
P292	ND2	United States	Solanum tuberosum	2004	KY847996
P293	ND23	United States	Solanum tuberosum	2006	KY847997
P294	ND35	United States	Solanum tuberosum	2004	KY847998
P295	ND65	United States	Solanum tuberosum	2005	KY847999
P296	ND68	United States	Solanum tuberosum	2004	KY848000
P297	ND71	United States	Solanum tuberosum	2006	KY848001
P298	ND98	United States	Solanum tuberosum	2004	KY848002
P299	ND99	United States	Solanum tuberosum	2004	KY848003
P300	NE38	United States	Solanum tuberosum	2004	KY848004
P301	NE40	United States	Solanum tuberosum	2004	KY848005
P302	NE6	United States	Solanum tuberosum	2005	KY848006
P303	NY090004	United States	Solanum tuberosum	2009	KY848007
P304	NY090029	United States	Solanum tuberosum	2009	KY848008
P305	NY090031	United States	Solanum tuberosum	2009	KY848009
P306	NY100001	United States	Solanum tuberosum	2010	KY848010
P307	NY100002	United States	Solanum tuberosum	2010	KY848011
P308	NY100003	United States	Solanum tuberosum	2010	KY848012
P309	NY100086	United States	Solanum tuberosum	2010	KY848013
P310	NY110001	United States	Solanum tuberosum	2011	KY848014
P311	NY120001	United States	Solanum tuberosum	2012	KY848015
P312	NY120002	United States	Solanum tuberosum	2012	KY848016
P313	OR16	United States	Solanum tuberosum	2005	KY848018
P314	OR2	United States	Solanum tuberosum	2004	KY848019
P315	OR20	United States	Solanum tuberosum	2004	KY848020
P316	OR35	United States	Solanum tuberosum	2005	KY848022
P317	WI3	United States	Solanum tuberosum	2004	KY848031
P318	WI3406	United States	Solanum tuberosum	2006	KY848032
P319	WI62	United States	Solanum tuberosum	2004	KY848033
P320	WY1	United States	Solanum tuberosum	2004	KY848034
P321	CO_225	United States	Solanum tuberosum	2005	KY848035
P322	CO_28	United States	Solanum tuberosum	2005	KY848036
P323	CO12	United States	Solanum tuberosum	2004	KY848037
P324	CO238	United States	Solanum tuberosum	2005	KY848038
P325	CO254	United States	Solanum tuberosum	2005	KY848039
P326	CO275	United States	Solanum tuberosum	2005	KY848040
P327	CO32	United States	Solanum tuberosum	2004	KY848041
P328	CO39	United States	Solanum tuberosum	2004	KY848042
P329	CO53	United States	Solanum tuberosum	2004	KY848043
P330	CO55	United States	Solanum tuberosum	2004	KY848044
P331	CO6	United States	Solanum tuberosum	2004	KY848045
P332	ID_236	United States	Solanum tuberosum	2005	KY848047
P333	ME_222_18	United States	Solanum tuberosum	2004	KY848048
P334	ME_250_106	United States	Solanum tuberosum	2005	KY848049
P335	ME_250_20	United States	Solanum tuberosum	2004	KY848050
P336	ME_323_34	United States	Solanum tuberosum	2004	KY848051
P337	ND127	United States	Solanum tuberosum	2004	KY848052
P338	T1	United States	Solanum tuberosum	2007	KY848053
P339	ID-1	United States	Solanum tuberosum	2005	DQ157178
P340	L26	United States	Solanum tuberosum	2008	FJ204165
P341	HR1	United States	Solanum tuberosum	2008	FJ204166
P342	ME56	United States	Solanum tuberosum	2009	FJ643478
P343	ID431	United States	Solanum tuberosum	2006	HQ912862
P344	ME142	United States	Solanum tuberosum	2007	HQ912871
P345	ME131	United States	Solanum tuberosum	2005	HQ912874
P346	ME178	United States	Solanum tuberosum	2007	HQ912875
P347	ME89-107	United States	Solanum tuberosum	2004	HQ912876
P348	ME227	United States	Solanum tuberosum	2005	HQ912877
P349	ME27	United States	Solanum tuberosum	2005	HQ912878
P350	ID331	United States	Solanum tuberosum	2006	HQ912879
P351	ID253	United States	Solanum tuberosum	2005	HQ912880
P352	ID315	United States	Solanum tuberosum	2005	HQ912881
P353	ID1269	United States	Solanum tuberosum	2006	HQ912882
P354	ID988	United States	Solanum tuberosum	2006	HQ912883
P355	ME286-58	United States	Solanum tuberosum	2004	HQ912884
P356	ID11_27_57B	United States	Solanum tuberosum	2004	HQ912885
P357	ID968	United States	Solanum tuberosum	2006	HQ912886
P358	ID1010	United States	Solanum tuberosum	2006	HQ912887
P359	ID130	United States	Solanum tuberosum	2005	HQ912888
P360	ME200	United States	Solanum tuberosum	2006	HQ912889
P361	ID1_5_62A	United States	Solanum tuberosum	2004	HQ912890
P362	ME236-4	United States	Solanum tuberosum	2004	HQ912891
P363	ME120	United States	Solanum tuberosum	2005	HQ912892
P364	ID281	United States	Solanum tuberosum	2005	HQ912893
P365	ID883	United States	Solanum tuberosum	2006	HQ912894
P366	ID243	United States	Solanum tuberosum	2006	HQ912895
P367	CO2122	United States	Solanum tuberosum	2006	HQ912897
P368	CO1801	United States	Solanum tuberosum	2006	HQ912898
P369	CO2247	United States	Solanum tuberosum	2006	HQ912899
P370	CO2272	United States	Solanum tuberosum	2006	HQ912900
P371	CO2194	United States	Solanum tuberosum	2006	HQ912901
P372	CO2352	United States	Solanum tuberosum	2006	HQ912902
P373	CO2294	United States	Solanum tuberosum	2006	HQ912903
P374	CO289	United States	Solanum tuberosum	2005	HQ912904
P375	CO284	United States	Solanum tuberosum	2005	HQ912905
P376	CO1898	United States	Solanum tuberosum	2006	HQ912906
P377	CO2146	United States	Solanum tuberosum	2006	HQ912907
P378	CO2374	United States	Solanum tuberosum	2006	HQ912908
P379	CO303	United States	Solanum tuberosum	2005	HQ912909
P380	CO1750	United States	Solanum tuberosum	2006	HQ912910
P381	CO286	United States	Solanum tuberosum	2005	HQ912911
P382	CO1827	United States	Solanum tuberosum	2006	HQ912912
P383	CO2081	United States	Solanum tuberosum	2006	HQ912913
P384	CO2140	United States	Solanum tuberosum	2006	HQ912914
P385	CO1960	United States	Solanum tuberosum	2006	HQ912915
P386	Poha_1	United States	Physalis peruviana	2015	MF134861
P387	Poha_2	United States	Physalis peruviana	2015	MF134862
P388	Poha_3	United States	Physalis peruviana	2015	MF134863
P389	Poha_4	United States	Physalis peruviana	2015	MF134864
P390	Poha_5	United States	Physalis peruviana	2015	MF134865
P391	Poha_6	United States	Physalis peruviana	2015	MF134866
P392	B214_1	United States	Solanum tuberosum	2014	MF624283
P393	MT12_Oth291	United States	Solanum tuberosum	2012	MF624284
P394	MT12_Oth303	United States	Solanum tuberosum	2012	MF624285
P395	Oth15_41	United States	Solanum tuberosum	2015	MF624286
P396	Oth15_111	United States	Solanum tuberosum	2015	MF624287
P397	Oth2016_153	United States	Solanum tuberosum	2016	MF624288
P398	WGO15_201	United States	Solanum tuberosum	2015	MF624289
P399	WGO15_204	United States	Solanum tuberosum	2015	MF624290
P400	WGO15_210	United States	Solanum tuberosum	2015	MF624291
P401	VNP411	Viet Nam	Solanum tuberosum	2012	HG810949
P402	VNP413	Viet Nam	Solanum tuberosum	2012	HG810950
P403	VNP415	Viet Nam	Solanum tuberosum	2012	HG810951
P404	VNP417	Viet Nam	Solanum tuberosum	2012	HG810952
P405	Pep-ZIM2	Zimbabwe	Capsicum annuum	2015	MF382053
P406	d7-Bindura	Zimbabwe	Capsicum annuum	2014-04-01	MG602674
P407	prime-e5	Zimbabwe	Capsicum annuum	2015-10-01	MG602675
P408	q19-Harare	Zimbabwe	Capsicum annuum	2015-09-01	MG602676
P409	Chile3	Chile	Nicotiana tabacum	2005	FJ214726
P410	IUNG-1	Croatia	Nicotiana tabacum	2008	JF927749
P411	PVYOUK	Finland	Solanum tuberosum	2008	JX424837
P412	MK	Italy	Datura metel	2009-09-01	MF440322
P413	M3	Mexico	Solanum tuberosum	2009-08-20	KF850513
P414	3D	Serbia	Solanum tuberosum	2013	KJ946936
P415	PVY-Tun_144	Tunisia	Solanum tuberosum	2013-04-10	MG696820
P416	Tannat-PVY	Uruguay	Vitis vinifera	2013-05-21	KR528584
P417	Cca01	Peru	Solanum tuberosum	2016	MH795841
P418	Cca07	Peru	Solanum tuberosum	2016	MH795842
P419	Cca10	Peru	Solanum tuberosum	2016	MH795843
P420	Czo18	Peru	Solanum tuberosum	2016	MH795844
P421	Czo31	Peru	Solanum tuberosum	2016	MH795845
P422	Czo42	Peru	Solanum tuberosum	2016	MH795846
P423	Czo102	Peru	Solanum tuberosum	2016	MH795847
P424	Czo110	Peru	Solanum tuberosum	2016	MH795848
P425	Hco26	Peru	Solanum tuberosum	2016	MH795849
P426	Hco28	Peru	Solanum tuberosum	2016	MH795850
P427	Hco29	Peru	Solanum tuberosum	2016	MH795851
P428	Hco30	Peru	Solanum tuberosum	2016	MH795852
P429	Hco38	Peru	Solanum tuberosum	2016	MH795853
P430	Hco39	Peru	Solanum tuberosum	2016	MH795854
P431	Hco41	Peru	Solanum tuberosum	2016	MH795855
P432	Hco42	Peru	Solanum tuberosum	2016	MH795856
P433	Hco45	Peru	Solanum tuberosum	2016	MH795857
P434	Jin94	Peru	Solanum tuberosum	2016	MH795858
P435	Jin95	Peru	Solanum tuberosum	2016	MH795859
P436	Jin96	Peru	Solanum tuberosum	2016	MH795860
P437	Jin125	Peru	Solanum tuberosum	2016	MH795861
P438	Czo129	Peru	Solanum tuberosum	2016	MH795862
P439	Czo75	Peru	Solanum tuberosum	2016	MH795863
P440	Czo64	Peru	Solanum tuberosum	2016	MH795864
P441	Czo132	Peru	Solanum tuberosum	2016	MH795865
P442	Czo72	Peru	Solanum tuberosum	2016	MH795866
P443	Czo56	Peru	Solanum tuberosum	2016	MH795867
P444	Czo46	Peru	Solanum tuberosum	2016	MH795868
P445	Czo37	Peru	Solanum tuberosum	2016	MH795869
P446	Czo29	Peru	Solanum tuberosum	2016	MH795870
P447	Czo25	Peru	Solanum tuberosum	2016	MH795871
P448	Czo24	Peru	Solanum tuberosum	2016	MH795872
