# Supplementary material for: The evolutionary history and global spatio-temporal dynamics of potato virus Y
Source: Virus Evol. 2020 Nov 21;6(2):veaa056. doi: 10.1093/ve/veaa056 (PMC7724251; doi:10.1093/ve/veaa056)
Supplement: veaa056_Supplementary_Data [file veaa056_supplementary_data.zip › suppl_data/Table_S2_RF.xlsx]

## Sheet: Table_S2
Table S2 253 isolates of potato virus Y used in Bayesian phylodynamic analysis
No.	Isolate Name	Country	Geographic group	Host Orgin	Collect Year	Accession No.
P001	ATL1	Australia	Australia	Solanum tuberosum	2012	KP691317
P002	BL	Australia	Australia	Solanum tuberosum	2003	KP691318
P003	CN1	Australia	Australia	Solanum lycopersicum	2006	KP691320
P004	DEL3	Australia	Australia	Solanum tuberosum	2011	KP691325
P005	KIP1	Australia	Australia	Solanum tuberosum	2008	KP691329
P006	16-2	Bangladesh	Asia Mainland	Solanum tuberosum	2015-11-01	MF622198
P007	17-1	Bangladesh	Asia Mainland	Solanum tuberosum	2015-11-01	MF622199
P008	17-2	Bangladesh	Asia Mainland	Solanum tuberosum	2015-11-01	MF622200
P009	17-3	Bangladesh	Asia Mainland	Solanum tuberosum	2015-11-01	MF622201
P010	17-5	Bangladesh	Asia Mainland	Solanum tuberosum	2015-11-01	MF622202
P011	GBVC_PVY_37 NTN	Belgium	Europe Mainland	Solanum tuberosum	2010	JQ969033
P012	GBVC_PVY_15 NTN	Belgium	Europe Mainland	Solanum tuberosum	2010	JQ969034
P013	GBVC_PVY_3 NTN	Belgium	Europe Mainland	Solanum tuberosum	2010	JQ969035
P014	GBVC _PVY_10 N	Belgium	Europe Mainland	Solanum tuberosum	2010	JQ969036
P015	GBVC_PVY_26 N_Wi	Belgium	Europe Mainland	Solanum tuberosum	2010	JQ969039
P016	GBVC_PVY_23 N_Wi	Belgium	Europe Mainland	Solanum tuberosum	2010	JQ969040
P017	GBVC_PVY_34 N_Wi	Belgium	Europe Mainland	Solanum tuberosum	2010	JQ969041
P018	GBVC _PVY_9 NTN	Belgium	Europe Mainland	Solanum tuberosum	2010	JQ969037
P019	PVY-MON	Brazil	South America	Solanum tuberosum	2011	JF928458
P020	PVY-AGA	Brazil	South America	Solanum tuberosum	2011	JF928459
P021	PVY-AST	Brazil	South America	Solanum tuberosum	2011	JF928460
P022	YO-ANT25	Brazil	South America	Solanum tuberosum	1985	JQ924285
P023	MAF-VOY	Brazil	South America	Solanum tuberosum	2009	JQ924286
P024	ALF-VI	Brazil	South America	Solanum tuberosum	2007	JQ924287
P025	SGS-AG	Brazil	South America	Solanum tuberosum	2007	JQ924288
P026	Tu 660	Canada	North America	Solanum tuberosum	2002	AY166866
P027	N-Jg	Canada	North America	Solanum tuberosum	2002	AY166867
P028	N:O-Mb112	Canada	North America	Solanum tuberosum	2004	AY745491
P029	N:O-L56	Canada	North America	Solanum tuberosum	2004	AY745492
P030	FL	Canada	North America	Solanum tuberosum	2007	HM367075
P031	RB	Canada	North America	Solanum tuberosum	2010	HM367076
P032	PVYO-139	Canada	North America	Solanum tuberosum	1997	U09509
P033	HN2	China	Asia Mainland	Solanum tuberosum	2007-04-15	GQ200836
P034	HN1	China	Asia Mainland	Solanum tuberosum	2007-04-15	HQ631374
P035	ME162	China	Asia Mainland	Kalimeris indica	2012-04-05	JQ971975
P037	9703-5-1	China	Asia Mainland	Nicotiana tabacum	2011	KC296433
P038	1101	China	Asia Mainland	Nicotiana tabacum	2011	KC296434
P039	1103	China	Asia Mainland	Nicotiana tabacum	2011	KC296435
P040	1104	China	Asia Mainland	Nicotiana tabacum	2011	KC296436
P041	1105	China	Asia Mainland	Nicotiana tabacum	2011	KC296437
P042	1106	China	Asia Mainland	Nicotiana tabacum	2011	KC296438
P043	1107	China	Asia Mainland	Nicotiana tabacum	2011	KC296439
P044	1108	China	Asia Mainland	Nicotiana tabacum	2011	KC296440
P045	9703-4-1	China	Asia Mainland	Nicotiana tabacum	2011	KC296441
P046	HLJ-C-44	China	Asia Mainland	Solanum tuberosum	2011-07-20	KU569326
P047	HLJ-6-1	China	Asia Mainland	Solanum tuberosum	2012-06-07	KX688597
P048	HLJ-9-4	China	Asia Mainland	Solanum tuberosum	2012-07-25	KX688598
P049	HLJ-30-2	China	Asia Mainland	Solanum tuberosum	2012-08-05	KX688599
P050	HLJ-C-429	China	Asia Mainland	Solanum tuberosum	2011-08-23	KX688600
P051	INM-W-369-12	China	Asia Mainland	Solanum tuberosum	2012-07-21	KX688601
P052	SC-1-1-2	China	Asia Mainland	Solanum tuberosum	2013-06-04	KX688602
P054	ZT5	China	Asia Mainland	Nicotiana tabacum	2005	MF960848
P055	PVYN	China	Asia Mainland	Nicotiana tabacum	2015-09-01	MG591487
P056	SW	China	Asia Mainland	Solanum tuberosum	2016-03-08	KY983389
P057	TC	China	Asia Mainland	Solanum tuberosum	2016-03-08	MF033142
P058	BHC	China	Asia Mainland	Solanum tuberosum	2016-03-08	MF033143
P059	HLJ26	China	Asia Mainland	Solanum tuberosum	2012-08-23	MF134425
P060	GF_YL20	China	Asia Mainland	Solanum tuberosum	2011-08-13	KJ634023
P061	ShX14	China	Asia Mainland	Solanum tuberosum	2011-08-13	KJ634024
P062	CF_YL21	China	Asia Mainland	Solanum tuberosum	2011-08-13	KJ801915
P063	La Union	Colombia	South America	Solanum tuberosum	2015	KR149260
P064	mar7	Colombia	South America	Solanum lycopersicum	2015	KR270797
P065	VarA	Colombia	South America	Solanum lycopersicum	2015	KT290511
P066	VarB	Colombia	South America	Solanum lycopersicum	2015	KT290512
P067	Yarumal	Colombia	South America	Solanum tuberosum	2015	KT336551
P068	Yarumal_varB	Colombia	South America	Solanum tuberosum	2015	KT336552
P069	LaUnionT	Colombia	South America	Solanum tuberosum	2015-03-01	KX531041
P070	Capira	Colombia	South America	Solanum tuberosum	2015-03-01	KX756672
P071	PVY_physalis	Colombia	South America	Physalis peruviana	2016-08-01	KY711363
P072	O Diacol Capiro	Colombia	South America	Solanum tuberosum	2016-08-01	MF176826
P073	NTN Diacol Capiro	Colombia	South America	Solanum tuberosum	2016-08-01	MF176827
P074	N Diacol Capiro	Colombia	South America	Solanum tuberosum	2016-08-01	MF176828
P075	Egypt11	Egypt	Middle East	Solanum tuberosum	2014	KY863548
P077	Egypt24	Egypt	Middle East	Solanum tuberosum	2014	KY863550
P078	Egypt35	Egypt	Middle East	Solanum tuberosum	2014	KY863551
P079	Son41	France	Europe Mainland	Solanum nigrum	2002	AJ439544
P080	Adgen	France	Europe Mainland	Solanum tuberosum	2005	AJ890348
P082	FrKV15	France	Europe Mainland	Solanum tuberosum	2000	HM991454
P084	PVY_N:O_FR	France	Europe Mainland	Nicotiana tabacum	2014	KY112747
P085	Linda14	Germany	Europe Mainland	Solanum tuberosum	2013	KY847961
P086	Pondo4	Germany	Europe Mainland	Solanum tuberosum	2013	KY848023
P087	156	Germany	Europe Mainland	Solanum tuberosum	2005	AJ889867
P088	156var	Germany	Europe Mainland	Solanum tuberosum	2005	AJ889868
P089	Linda	Germany	Europe Mainland	Nicotiana tabacum	2005	AJ890345
P090	Nicola	Germany	Europe Mainland	Nicotiana tabacum	2005	AJ890346
P091	Satina	Germany	Europe Mainland	Solanum tuberosum	2005	AJ890347
P092	Wilga 5	Germany	Europe Mainland	Solanum tuberosum	2005	AJ890350
P093	261-4	Germany	Europe Mainland	Solanum tuberosum	2005	AM113988
P094	MV99	Germany	Europe Mainland	Solanum tuberosum	2010	HE608963
P095	MV175	Germany	Europe Mainland	Solanum tuberosum	2010	HE608964
P096	IUNG-2	Germany	Europe Mainland	Nicotiana tabacum	2007	JF927750
P097	IUNG-6	Germany	Europe Mainland	Nicotiana tabacum	2007	JF927754
P098	IUNG-8	Germany	Europe Mainland	Nicotiana tabacum	2007	JF927756
P099	PVY-kashmir	India	Asia Mainland	Solanum tuberosum	2016	KY851109
P100	Del-66	India	Asia Mainland	Solanum tuberosum	2010-01-01	JN034046
P101	PV-1055	India	Middle East	Nicotiana tabacum	2006	KP063211
P102	P36	Israel	Middle East	Solanum tuberosum	2011	KX184816
P103	F17	Israel	Middle East	Solanum tuberosum	2014	KX184817
P104	F65	Israel	Middle East	Solanum tuberosum	2014	KX184818
P105	F89II	Israel	Middle East	Solanum tuberosum	2011	KX184819
P107	VRN59	Israel	Middle East	Solanum tuberosum	2015	MH006955
P109	NTND6	Japan	Asia Island	Solanum tuberosum	1995	AB331515
P110	NTNOK105	Japan	Asia Island	Solanum tuberosum	1999	AB331516
P111	NTNHO90	Japan	Asia Island	Solanum tuberosum	1998	AB331517
P112	NTNNN99	Japan	Asia Island	Solanum tuberosum	1997	AB331518
P113	NTNON92	Japan	Asia Island	Solanum tuberosum	1998	AB331519
P114	Eu-12Jp	Japan	Asia Island	Solanum tuberosum	2009	AB702945
P115	NTNHIR3	Japan	Asia Island	Solanum tuberosum	2012	AB711143
P116	NTNKGAM1	Japan	Asia Island	Solanum tuberosum	2012	AB711144
P117	NTNKGAM2	Japan	Asia Island	Solanum tuberosum	2012	AB711145
P118	NTNTK1	Japan	Asia Island	Solanum tuberosum	2012	AB711146
P119	OAO21	Japan	Asia Island	Solanum tuberosum	2012	AB711147
P120	OAO22	Japan	Asia Island	Solanum tuberosum	2012	AB711148
P121	OHO37	Japan	Asia Island	Solanum tuberosum	2012	AB711149
P122	OKUM4	Japan	Asia Island	Solanum tuberosum	2012	AB711150
P123	ONGI3	Japan	Asia Island	Solanum tuberosum	2012	AB711151
P124	ONGOB6	Japan	Asia Island	Solanum tuberosum	2012	AB711152
P125	OH	Japan	Asia Island	Solanum tuberosum	2012	AB714134
P126	T13	Japan	Asia Island	Solanum tuberosum	1989	AB714135
P127	PRI-509	Netherlands	Europe Mainland	Solanum tuberosum	1938	EU563512
P128	PVY_N:O_NE	Netherlands	Europe Mainland	Nicotiana tabacum	2014	KY112748
P129	12-94	Poland	Europe Mainland	Solanum tuberosum	2005	AJ889866
P130	34/01	Poland	Europe Mainland	Nicotiana tabacum	2005	AJ890342
P131	Gr99	Poland	Europe Mainland	Nicotiana tabacum	2005	AJ890343
P132	Ditta	Poland	Europe Mainland	Nicotiana tabacum	2005	AJ890344
P133	LW	Poland	Europe Mainland	Solanum tuberosum	2005	AJ890349
P134	Wilga	Poland	Europe Mainland	Solanum tuberosum	2007	EF558545
P135	N Nysa	Poland	Europe Mainland	Solanum tuberosum	1970	FJ666337
P136	E30	Poland	Europe Mainland	Nicotiana tabacum	2000	HM991453
P137	09-3a	Poland	Europe Mainland	Solanum tuberosum	2009	JF795485
P138	IUNG-3	Poland	Europe Mainland	Nicotiana tabacum	2008	JF927751
P139	IUNG-4	Poland	Europe Mainland	Nicotiana tabacum	2008	JF927752
P140	IUNG-5	Poland	Europe Mainland	Nicotiana tabacum	2007	JF927753
P141	IUNG-7	Poland	Europe Mainland	Nicotiana tabacum	2007	JF927755
P142	IUNG-9	Poland	Europe Mainland	Nicotiana tabacum	2008	JF927757
P143	IUNG-10	Poland	Europe Mainland	Nicotiana tabacum	2007	JF927758
P144	IUNG-11	Poland	Europe Mainland	Nicotiana tabacum	2007	JF927759
P145	IUNG-12	Poland	Europe Mainland	Nicotiana tabacum	2008	JF927760
P146	IUNG-13	Poland	Europe Mainland	Nicotiana tabacum	2008	JF927761
P147	IUNG-14	Poland	Europe Mainland	Nicotiana tabacum	2008	JF927762
P148	IUNG-15	Poland	Europe Mainland	Nicotiana tabacum	2008	JF927763
P149	PVY-3202	Poland	Europe Mainland	Solanum tuberosum	1994	KX356068
P150	PVY-3303	Poland	Europe Mainland	Solanum tuberosum	1999	KX356069
P151	PVY-3411	Poland	Europe Mainland	Solanum tuberosum	2001	KX356070
P152	PVY_NTN_PO	Poland	Europe Mainland	Nicotiana tabacum	2014	KY092173
P153	PVY_N-Wi_PO	Poland	Europe Mainland	Nicotiana tabacum	2014	KY112749
P154	S2	Saudi Arabia	Middle East	Solanum tuberosum	2014-08-01	KP793715
P155	S9	Saudi Arabia	Middle East	Solanum tuberosum	2014-08-01	KP793716
P156	PVY_Slovenia	Slovenia	Europe Mainland	Solanum tuberosum	2007	KM396648
P157	NIB v 151	Slovenia	Europe Mainland	Solanum tuberosum	2015-01-19	KX856986
P158	NN300_41	South Africa	South Africa	Solanum tuberosum	2005-07-20	JN936422
P161	JVW-186	South Africa	South Africa	Capsicum annuum	2010-10-01	KF770835
P162	MOD1	South Africa	South Africa	Solanum tuberosum	2013	KX710153
P163	SneP3	South Africa	South Africa	Solanum tuberosum	2013	KX710154
P164	CH	Switzerland	Europe Mainland	Solanum tuberosum	2013-08-01	MF405303
P165	CH	Switzerland	Europe Mainland	Solanum tuberosum	2014-07-01	MF422609
P166	CH	Switzerland	Europe Mainland	Solanum tuberosum	2014-07-01	MF422610
P167	PVY-12	Syria	Middle East	Solanum tuberosum	2004	AB185833
P168	SYR-NB-16	Syria	Middle East	Nicotiana tabacum	2002	AB270705
P169	PVY-27	Syria	Middle East	Solanum tuberosum	2002	AB461450
P170	SYR-II-2-8	Syria	Middle East	Nicotiana tabacum	2006	AB461451
P171	SYR-II-Be1	Syria	Middle East	Nicotiana tabacum	2004	AB461452
P172	SYR-II-DrH	Syria	Middle East	Nicotiana tabacum	2007	AB461453
P173	SYR-III-L4	Syria	Middle East	Nicotiana tabacum	2004	AB461454
P174	SASA-207	United Kingdom	Europe Island	Solanum tuberosum	2003	AJ584851
P175	SASA-110	United Kingdom	Europe Island	Solanum tuberosum	2003	AJ585195
P176	SCRI-O	United Kingdom	Europe Island	Solanum tuberosum	2003	AJ585196
P178	SASA-61	United Kingdom	Europe Island	Solanum tuberosum	2003	AJ585198
P179	v942490	United Kingdom	Europe Island	Solanum tuberosum	2006	EF016294
P180	11289-1	United Kingdom	Europe Island	Solanum tuberosum	2009	KC614702
P181	11227-2	United Kingdom	Europe Island	Solanum tuberosum	2009	KC634004
P182	11439	United Kingdom	Europe Island	Solanum tuberosum	2011	KC634005
P183	11627-10	United Kingdom	Europe Island	Solanum tuberosum	2009	KC634006
P184	11627-12	United Kingdom	Europe Island	Solanum tuberosum	2009	KC634007
P185	11629-9	United Kingdom	Europe Island	Solanum tuberosum	2009	KC634008
P186	20917029	United Kingdom	Europe Island	Solanum tuberosum	2009	KC634009
P187	CM2	United Kingdom	Europe Island	Solanum tuberosum	1984	KP691319
P188	CRM1	United Kingdom	Europe Island	Solanum tuberosum	1982	KP691321
P189	CRM2	United Kingdom	Europe Island	Solanum tuberosum	1982	KP691322
P190	CRN	United Kingdom	Europe Island	Solanum tuberosum	1982	KP691323
P191	CT	United Kingdom	Europe Island	Solanum tuberosum	1980	KP691324
P192	DS	United Kingdom	Europe Island	Solanum tuberosum	1984	KP691326
P193	KE	United Kingdom	Europe Island	Solanum tuberosum	1943	KP691327
P194	RS	United Kingdom	Europe Island	Solanum tuberosum	1981	KP691330
P195	FERA_150520	United Kingdom	Europe Island	Solanum tuberosum	2016	KY810782
P201	ID12_401Chf	United States	North America	Solanum tuberosum	2012	KY847949
P205	ID90	United States	North America	Solanum tuberosum	2006	KY847960
P212	MT100006	United States	North America	Solanum tuberosum	2010	KY847986
P229	RRA-1	United States	North America	Solanum tuberosum	2005	AY884984
P239	ID269	United States	North America	Solanum tuberosum	2009	FJ643477
P240	ME173	United States	North America	Solanum tuberosum	2009	FJ643479
P248	ID14_2_14a	United States	North America	Solanum tuberosum	2004	HQ912870
P249	ME162	United States	North America	Solanum tuberosum	2007	HQ912872
P267	ID89	United States	North America	Solanum tuberosum	2005	KY847959
P273	ME100031	United States	North America	Solanum tuberosum	2010	KY847969
P276	ME4	United States	North America	Solanum tuberosum	2006	KY847973
P280	MN121	United States	North America	Solanum tuberosum	2006	KY847979
P282	MN15_G_52	United States	North America	Solanum tuberosum	2004	KY847981
P286	MT100017	United States	North America	Solanum tuberosum	2010	KY847988
P288	MT52	United States	North America	Solanum tuberosum	2005	KY847990
P304	NY090029	United States	North America	Solanum tuberosum	2009	KY848008
P317	WI3	United States	North America	Solanum tuberosum	2004	KY848031
P321	CO_225	United States	North America	Solanum tuberosum	2005	KY848035
P332	ID_236	United States	North America	Solanum tuberosum	2005	KY848047
P340	L26	United States	North America	Solanum tuberosum	2008	FJ204165
P341	HR1	United States	North America	Solanum tuberosum	2008	FJ204166
P342	ME56	United States	North America	Solanum tuberosum	2009	FJ643478
P344	ME142	United States	North America	Solanum tuberosum	2007	HQ912871
P353	ID1269	United States	North America	Solanum tuberosum	2006	HQ912882
P372	CO2352	United States	North America	Solanum tuberosum	2006	HQ912902
P373	CO2294	United States	North America	Solanum tuberosum	2006	HQ912903
P382	CO1827	United States	North America	Solanum tuberosum	2006	HQ912912
P392	B214_1	United States	North America	Solanum tuberosum	2014	MF624283
P393	MT12_Oth291	United States	North America	Solanum tuberosum	2012	MF624284
P399	WGO15_204	United States	North America	Solanum tuberosum	2015	MF624290
P401	VNP411	Viet Nam	Asia Mainland	Solanum tuberosum	2012	HG810949
P402	VNP413	Viet Nam	Asia Mainland	Solanum tuberosum	2012	HG810950
P403	VNP415	Viet Nam	Asia Mainland	Solanum tuberosum	2012	HG810951
P404	VNP417	Viet Nam	Asia Mainland	Solanum tuberosum	2012	HG810952
P405	Pep-ZIM2	Zimbabwe	South Africa	Capsicum annuum	2015	MF382053
P406	d7-Bindura	Zimbabwe	South Africa	Capsicum annuum	2014-04-01	MG602674
P407	prime-e5	Zimbabwe	South Africa	Capsicum annuum	2015-10-01	MG602675
P408	q19-Harare	Zimbabwe	South Africa	Capsicum annuum	2015-09-01	MG602676
P409	Chile3	Chile	South America	Nicotiana tabacum	2005	FJ214726
P417	Cca01	Peru	South America	Solanum tuberosum	2016	MH795841
P418	Cca07	Peru	South America	Solanum tuberosum	2016	MH795842
P419	Cca10	Peru	South America	Solanum tuberosum	2016	MH795843
P420	Czo18	Peru	South America	Solanum tuberosum	2016	MH795844
P422	Czo42	Peru	South America	Solanum tuberosum	2016	MH795846
P423	Czo102	Peru	South America	Solanum tuberosum	2016	MH795847
P424	Czo110	Peru	South America	Solanum tuberosum	2016	MH795848
P426	Hco28	Peru	South America	Solanum tuberosum	2016	MH795850
P427	Hco29	Peru	South America	Solanum tuberosum	2016	MH795851
P428	Hco30	Peru	South America	Solanum tuberosum	2016	MH795852
P429	Hco38	Peru	South America	Solanum tuberosum	2016	MH795853
P430	Hco39	Peru	South America	Solanum tuberosum	2016	MH795854
P431	Hco41	Peru	South America	Solanum tuberosum	2016	MH795855
P432	Hco42	Peru	South America	Solanum tuberosum	2016	MH795856
P433	Hco45	Peru	South America	Solanum tuberosum	2016	MH795857
P434	Jin94	Peru	South America	Solanum tuberosum	2016	MH795858
P435	Jin95	Peru	South America	Solanum tuberosum	2016	MH795859
P436	Jin96	Peru	South America	Solanum tuberosum	2016	MH795860
P437	Jin125	Peru	South America	Solanum tuberosum	2016	MH795861
P438	Czo129	Peru	South America	Solanum tuberosum	2016	MH795862
P439	Czo75	Peru	South America	Solanum tuberosum	2016	MH795863
P440	Czo64	Peru	South America	Solanum tuberosum	2016	MH795864
P441	Czo132	Peru	South America	Solanum tuberosum	2016	MH795865
P442	Czo72	Peru	South America	Solanum tuberosum	2016	MH795866
P443	Czo56	Peru	South America	Solanum tuberosum	2016	MH795867
P444	Czo46	Peru	South America	Solanum tuberosum	2016	MH795868
P445	Czo37	Peru	South America	Solanum tuberosum	2016	MH795869
P446	Czo29	Peru	South America	Solanum tuberosum	2016	MH795870
P448	Czo24	Peru	South America	Solanum tuberosum	2016	MH795872
